# Supplementary material for: New Genes Involved in Mild Stress Response Identified by Transposon Mutagenesis in Lactobacillus paracasei
Source: Front Microbiol. 2018 Mar 23;9:535. doi: 10.3389/fmicb.2018.00535 (PMC5890138; doi:10.3389/fmicb.2018.00535)
Supplement: Supplementary file 1 [file Table1.XLSX]

## Sheet: Table S1
Table S1. Primers designed for RT-qPCR
Primers	Sequence (5’è 3’)	Primers	Sequence (5’è 3’)
LC_0040-F	CCACAAATGAGTCAAACCATCT	LC_1468-F	CAATGGTTCGTGCTTTGACTT
LC_0040-R	GGTCGTTATCGCACCTAATGA	LC_1468-R	TGCTGTGAGCCTGGTGATTA
LC_0281-F	TAACATCGGTGGTTGGACAG	LC_1565-F	ATGTAACGCCGCTGTCTCTT
LC_0281-R	TGTGGTGCCTGAATCATTGT	LC_1565-R	CTCTTTGAGGTTGGGATTGTG
LC_0389-F	GCACCATACTTAGGCATCACA	LC_1738-F	GGGTAGCGATGCGTCATTAT
LC_0389-R	TGAAATGCACCAACGAGATT	LC_1738-R	CATGTCAAACGTCCGATCAC
LC_0613-F	TTCAGCCAAGCCAACTCTTT	LC_1884-F	TTGCGTTAGCTCAGGGAAAT
LC_0613-R	TGACTCACTGCGAATCTCAA	LC_1884-R	ATGGACCAACAATCGACACA
LC_0631-F	CGTTGTGCTTGTTGTTGGTC	LC_1931-F	GGTATGGCTGATGATGAGGTC
LC_0631-R	TCCGAAATCATTGGTGTCAA	LC_1931-R	CCATTGCCTCGTCATTGTT
LC_0794-F	ATTACGCAGGACATTGTGGA	LC_2133-F	AGGTGGGATGATGGAGTACG
LC_0794-R	TACCCGCTGACACTTGATTG	LC_2133-R	AGTGCCTTGACTGGTTCCAC
LC_0806-F	GCTAGTGCCTTAGCCACCAC	LC_2262-F	ACGGAATTTGAAGGCAAGTC
LC_0806-R	CGATCTGCCAAGTCTTCAGA	LC_2262-R	CGTCTGGATCAATGGCTTCT
LC_0938-F	AAGACTCGTTGCGTGGAGTT	LC_2304-F	CCTACAGAAGACTTTGGGCAGT
LC_0938-R	GCAATGCTTCAGGAATGACA	LC_2304-R	TTGGCGTTTGAAATGACTGT
LC_0990-F	CTTGGTCGGTCTCAACAACA	LC_2320-F	GGGATTTGTGTGGGTGGTAG
LC_0990-R	GATAGCATCGGGATCGTGAT	LC_2320-R	GCTTGATTAGTCGGCGTTGT
LC_1007-F	AAACGCCGCATTCTACACAC	LC_2399-F	GCCGTTATGGGAAGAAGTTG
LC_1007-R	GGGTAAAGTGACCGCTGATG	LC_2399-R	CATGCAAGACTGCAAAGAGG
LC_1041-F	GTCAACGCCTATGATGGTGA	LC_2537-F	CAGCCTTAGCACCATCAACA
LC_1041-R	TTTGGCAGATTGAGGTCAAG	LC_2537-R	CAGCAACATGACCGTTGTG
LC_1111-F	TGGTTGGGGCAAATAATACG	LC_2540-F	TTGCCGCTACTAACCGTTCT
LC_1111-R	TGGCGAGTTTCAGACTTGTG	LC_2540-R	GGCTTCACGACCCTTAACAT
LC_1126-F	TGGCTGGCAAGAAGATGTC	LC_2562-F	AAGGCAAAGGAACTCACAGC
LC_1126-R	TCCTGCTTTGGAATGGAGAC	LC_2562-R	AGCCAAGTCTGGGTCTTGAA
LC_1241-F	GCAATCGCTACGACCAAGAT	LC_2601-F	ATGCTGGTGCAGAGGCTATT
LC_1241-R	CAGGGCACTTTCAGGAACAC	LC_2601-R	GGAATGACGGTCGACAAAGT
LC_1289-F	TGGGGAAGCACATCATTACA	LC_2806-F	GAGAGACGCTTGGGCAATAG
LC_1289-R	GCAGATAGGTCACCCGAAAG	LC_2806-R	TGGCATTAACAGCGAAACAT
LC_1293-F	TATTCGCAAAGACGGAGGTT	LC_recG-F	CGTAGCGTGATTCTGGTGAC
LC_1293-R	CATTCCAATCCAGCAAGGTAA	LC_recG-R	TTCCAAAGATTGCTGCTTCA
LC_1360-F	ATTGCCATTCTGGGTTTGAC	LC_rpoB-F	AATACAAGGCAGCCCATGAC
LC_1360-R	GCAGTCGCTACCACATCTTG	LC_rpoB-R	ATCCAAGGCACCATCTTCAC
