# Supplementary material for: New Genes Involved in Mild Stress Response Identified by Transposon Mutagenesis in Lactobacillus paracasei
Source: Front Microbiol. 2018 Mar 23;9:535. doi: 10.3389/fmicb.2018.00535 (PMC5890138; doi:10.3389/fmicb.2018.00535)
Supplement: Supplementary file 2 [file Table2.XLSX]

## Sheet: Table S2
Table S2. L. paracasei mutants sensitive to heat (52°C, 30 min) and/or ethanol stresses (170 g.L-1, 30 min) and their corresponding viabilities using propidium iodide labelling.
Disrupted gene	Function	COG	Heat stress	Ethanol stress	Specificity	Function related to stress
WT			82 ± 1	84 ± 2
(P) LSEI_0020	Surface antigen	[S]	77 / 77 / 72	NS	Lactobacillus	New
LSEI_0040	HP	[S]	51 / 75	52 / 47	L. casei/paracasei/rhamnosus	New
LSEI_0082	HP	[S]	79 / 74	NS	L. casei/paracasei/rhamnosus	New
LSEI_0100	Diaminopimelate epimerase	[E]	NS	80 / 71	Lactobacillus	New
LSEI_0118	HP	[S]	69 / 72	NS	L. casei/paracasei/rhamnosus	New
(P) LSEI_0120	N-acetylmuramic acid 6-phosphate etherase (murQ)	[R]	76 / 78 / 75	NS	Gram +	New
(P) LSEI_0175	Oligopeptide ABC transporter	[E]	NS	79 / 79 / 60	Lactobacillus	Broadbent et al (2010), Ascarate-Peril et al. (2005), Tong et al. (2017)
LSEI_0221	D-alanyl-D-alanine carboxypeptidase	[M]	NS	66 / 58	L. casei/paracasei/rhamnosus	New
LSEI_0242	Mn/Zn ABC tansporter	[P]	73 / 77	NS	L. casei/paracasei/rhamnosus	New
LSEI_0281	Cell wall-associated hydrolase	[M]	69 / 80	79 / 68	L. casei/paracasei/rhamnosus	New
LSEI_0289	Sugar ABC transporter	[G]	78 / 73	NS	Lactobacillus	New
LSEI_0324	Transcriptional antiterminator	[GT]	74 / 78	NS	Lactobacillus	New
LSEI_0330	Predicted transcriptional regulator	[K]	75 / 76	NS	L. casei/paracasei/rhamnosus	New
(P) LSEI_0389	Pseudo gene	[S]	74 / 66 / 67	73 / 77 / 63	L. casei/paracasei/rhamnosus	New
LSEI_0394	Transcriptional regulator	[S]	78 / 75	NS	L. casei/paracasei/rhamnosus	New
LSEI_0428	Transcriptional regulator	[K]	78 / 76	NS	L. casei/paracasei/rhamnosus	New
(P) LSEI_0439	Glutamine synthetase	[E]	NS	78 / 75 / 60	L. casei/paracasei/rhamnosus	Sanchez et al. (2007)
(P) LSEI_0452	Pseudo gene	[S]	74 / 70 / 74	NS	L. casei/paracasei/rhamnosus	New
LSEI_0460	DNA-binding response regulator (TCS)	[TK]	79 / 76	NS	Lactobacillus	Broadent et al. (2010)
LSEI_0492	HP	[S]	69 / 76	NS	L. casei/paracasei/rhamnosus	New
(P) LSEI_0550	Predicted holin-like toxin	[S]	78 / 71 / 80	NS	Lactobacillus	New
(P) LSEI_0613	Transposase, IS30 family	[L]	77 / 72 / 71	74 / 76 / 58	L. casei/paracasei/rhamnosus	New
LSEI_0631	Beta-glucoside-specific PTS system	[G]	67 / 68	71 / 80	L. casei/paracasei/rhamnosus	Xi et al. (2014)
(P) LSEI_0652	NADPH:quinone reductase related Zn-dependent oxidoreductase	[CR]	NS	72 / 74 / 62	L. casei/paracasei/rhamnosus	New
(P) LSEI_0656	DNA-entry nuclease	[S]	66 / 58 / 66	NS	L. casei/paracasei/rhamnosus	New
LSEI_0661	Glycerol-3-phosphate dehydrogenase	[C]	74 / 79	NS	Gram +	Albertyn et al. (1994)
(P) LSEI_0723	Membrane protein	[S]	NS	78 / 75 / 64	Gram +	New
LSEI_0756	Hydrolase of the alpha/beta superfamily protein	[R]	74 / 70	NS	Lactobacillus	New
(P) LSEI_0824	HP	[S]	66 / 61 / 69	NS	L. casei/paracasei/rhamnosus	New
(P) LSEI_0916	DNA segregation ATPase protein	[D]	80 / 78 / 80	NS	Lactobacillus	Diez et al. (1997)
LSEI_1007	Spermidine/putrescine ABC transporter permease protein	[E]	80 / 69	NS	Gram +	Xi et al. (2004)
(P) LSEI_1041	DNA-binding response regulator (TCS)	[TK]	79 / 68 / 75	NS	Gram +	New
(P) LSEI_1091	HP	[S]	NS	71 / 65 / 49	L. casei/paracasei/rhamnosus	New
LSEI_1111	HP	[S]	76 / 72	72 / 78	L. casei/paracasei/rhamnosus	New
(P) LSEI_1115	Acetyltransferase	[S]	NS	74 / 74 / 62	L. casei/paracasei/rhamnosus	Wu et al. (2010)
(P) LSEI_1126	Glucose-6-phosphate isomerase	[G]	77 / 68 / 70	75 / 76 / 68	Gram +	Tong et al. (2017)
LSEI_1128	HP	[S]	80 / 76	NS	L. casei/paracasei/rhamnosus	New
(P) LSEI_1133	Transposase, IS30 family	[L]	NS	72 / 75 / 64	Gram +	New
LSEI_1178	Methionine import ATP-binding protein MetN	[P]	NS	78 / 79	Gram +	New
(P) LSEI_1236	HP	[S]	70 / 66 / 72	NS	L. casei ATCC 334	New
LSEI_1241	Transposase	[L]	75 / 76	80 / 74	Lactobacillus	New
(P) LSEI_1332	Elongation factor Tu	[J]	77 / 71 / 78	NS	Lactobacillus	Broadent et al. (2010), Arena et al. (2006), Wu et al. (2010)
LSEI_1403	Tyrosine recombinase	[L]	NS	73 / 73	L. casei/paracasei/rhamnosus	New
LSEI_1419	Signal transduction histidine kinase	[T]	NS	73 / 75	L. casei/paracasei/rhamnosus	New
LSEI_1421	Permease	[S]	71 / 79	NS	L. casei/paracasei/rhamnosus	New
(P) LSEI_1437	NUDIX family hydrolase	[S]	77 / 69 / 77	NS	L. casei/paracasei/rhamnosus	New
LSEI_1450	Orotidine-5'-phosphate decarboxylase	[F]	74 / 79	NS	Gram +	Broadent et al. (2010)
LSEI_1466	HP	[S]	71 / 77	NS	L. casei/paracasei/rhamnosus	New
LSEI_1470	HP	[S]	NS	79 / 74	L. casei/paracasei/rhamnosus	New
LSEI_1497	Predicted metal-sulfur cluster biosynthetic enzyme	[R]	77 / 68	NS	Lactobacillus	New
LSEI_1543	HP	[S]	80 / 79	NS	L. casei/paracasei/rhamnosus	New
LSEI_1566	GrpE	[O]	NS	76 / 78	Lactobacillus	Broadent et al. (2010)
LSEI_1580	Zinc metalloprotease	[M]	76 / 74	NS	Gram +	New
(P) LSEI_1679	DNA-binding response regulator (TCS)	[TK]	NS	79 / 80 / 62	Gram +	Broadent et al. (2010) , Ascarate-Peril et al. (2005)
(P) LSEI_1763	HP	[S]	71 / 67 / 79	NS	L. casei/paracasei/rhamnosus	New
LSEI_1821	HP	[S]	79 / 80	NS	L. casei/paracasei/rhamnosus	New
LSEI_1884	Peptide ABC transporter	[V]	67 / 75	79 / 78	Gram +	New
LSEI_1945	Phage protein	[S]	80 / 80	NS	L. casei/paracasei/rhamnosus	New
LSEI_1951	Phage protein	[S]	NS	63 / 74	L. casei/paracasei/rhamnosus	New
LSEI_1970	HP	[S]	NS	75 / 75	Lactobacilllus	New
LSEI_2024	HP	[S]	74 / 71	NS	L. casei/paracasei/rhamnosus	New
LSEI_2033	Transcriptional regulator	[K]	80 / 79	NS	L. casei/paracasei/rhamnosus	New
LSEI_2049	Capsular polysaccharide biosynthesis protein	[GM]	78 / 76	NS	Lactobacillus	New
(P) LSEI_2059	Transcriptional regulator	[K]	NS	68 / 79 / 45	Lactobacillus	New
LSEI_2082	Exonuclease	[L]	79 / 78	NS	L. casei/paracasei/rhamnosus	New
LSEI_2091	Integrase	[L]	76 / 79	NS	Gram +	New
LSEI_2096	HP	[S]	80 / 79	NS	L. casei/paracasei/rhamnosus	New
LSEI_2129	Predicted esterase	[R]	NS	73 / 75	L. casei/paracasei/rhamnosus	New
LSEI_2133	ADP-ribose pyrophosphatase	[F]	76 / 71	80 / 74	L. casei/paracasei/rhamnosus	Xie et al. (2004)
LSEI_2162	Asparagine synthase	[E]	74 / 66	NS	Gram +	Xi et al. (2004)
LSEI_2196	HP	[S]	80 / 70	NS	Gram +	New
LSEI_2215	Protein tyrosine/serine phosphatase	[T]	80 / 76	NS	Lactobacillus	New
LSEI_2262	HP	[S]	79 / 76	NS	L. casei/paracasei/rhamnosus	New
LSEI_2269	Transcriptional regulator	[K]	77 / 72	NS	Gram +	New
LSEI_2289	Hydrolase of the alpha/beta superfamily protein	[R]	70 / 69	NS	L. casei/paracasei/rhamnosus	New
LSEI_2304	HP	[S]	69 / 79	73 / 73	L. casei/paracasei/rhamnosus	New
LSEI_2317	Predicted membrane protein	[S]	75 / 73	NS	L. casei/paracasei/rhamnosus	New
(P) LSEI_2320	Putative mucin binding protein	[S]	75 / 69 / 73	76 / 80 / 75	L. casei/paracasei/rhamnosus	New
LSEI_2399	Predicted metal-dependent membrane protease	[R]	76 / 76	73 / 69	L. casei/paracasei/rhamnosus	New
LSEI_2439	HP	[S]	74 / 76	NS	L. casei/paracasei/rhamnosus	New
LSEI_2533	tRNA-dihydrouridine synthase	[J]	80 / 80	NS	Gram +	New
LSEI_2537	Cell surface protein	[S]	NS	74 / 68	L. casei/paracasei/rhamnosus	New
(P) LSEI_2548	Peptidyl-tRNA hydrolase	[J]	68 / 62 / 72	NS	Lactobacillus	New
LSEI_2565	HP	[S]	80 / 68	NS	L. casei/paracasei/rhamnosus	New
(P) LSEI_2579	Large-conductance mechanosensitive channel (mscL)	[M]	NS	75 / 79 / 72	Gram +	New
(P) LSEI_2583	HP	[S]	NS	77 / 77 / 73	L. casei/paracasei/rhamnosus	New
LSEI_2601	Multidrug ABC tansporter	[V]	77 / 77	73 / 75	L. casei/paracasei/rhamnosus	Alcantara et al. (2012)
(P) LSEI_2606	ADP-ribose pyrophosphatase	[S]	NS	78 / 77 / 63	L. casei/paracasei/rhamnosus	New
LSEI_2613	HP	[S]	80 / 76	NS	Lactobacillus	New
LSEI_2616	Polyphosphate kinase	[P]	77 / 73	NS	Gram +	Alcantara et al. (2014)
LSEI_2619	SAM-dependent methyltransferase	[H]	79 / 70	NS	L. casei/paracasei/rhamnosus	New
LSEI_2626	Peptide ABC transporter	[V]	78 / 76	NS	L. casei/paracasei/rhamnosus	New
LSEI_2697	Pseudo gene	[S]	80 / 76	NS	L. casei/paracasei/rhamnosus	New
(P) LSEI_2698	Transposase, IS30 family	[L]	NS	80 / 77 / 69	Gram +	New
(P) LSEI_2716	HP	[S]	80 / 73 / 80	NS	L. casei/paracasei/rhamnosus	New
LSEI_2733	Putative L-xylulose-5-phosphate 3-epimerase	[G]	NS	70 / 62	Lactobacillus	New
LSEI_2734	Transcriptional regulator	[KG]	NS	79 / 66	L. casei/paracasei/rhamnosus	New
LSEI_2739	Predicted Zn-dependent hydrolase	[R]	75 / 79	NS	Gram +	New
LSEI_2787	NADPH:quinone reductase related Zn-dependent oxidoreductase	[CR]	79 / 70	NS	Gram +	New
LSEI_2880	Predicted membrane protein	[R]	71 / 68	NS	Gram +	New
(P) LSEI_2884	Esterase/lipase	[I]	71 / 66 / 74	NS	L. casei/paracasei/rhamnosus	New
LSEI_A15	HP	[S]	80 / 77	NS	Gram +	New
LSEI_r1832	23S ribosomal RNA	[S]	NS	68 / 72		Wu et al. (2010)
(P) LSEI_t0720	tRNA	[S]	75 / 70 / 77	NS	Lactobacillus	New
