# Supplementary material for: New Genes Involved in Mild Stress Response Identified by Transposon Mutagenesis in Lactobacillus paracasei
Source: Front Microbiol. 2018 Mar 23;9:535. doi: 10.3389/fmicb.2018.00535 (PMC5890138; doi:10.3389/fmicb.2018.00535)
Supplement: Supplementary file 3 [file Table3.XLSX]

## Sheet: Table S3
Table S3. L. paracasei mutants sensitive to salt (0.8 M NaCl, 24 h), acid (pH 4.5, 24 h) and/or oxidative (2 mM H2O2, 24 h) stresses and their corresponding OD600 24h
Disrupted gene	Function	Salt stress	Acid stress	Oxidative stress	Specificity	Function related to stress
		NaCl 0.8M – 24 h	pH 4.5 – 24 h	H2O2 2 mM - 24 h
		D0600 24h	DO600 24h	DO600 24h
WT		1.0 ± 0.05	1.3 ± 0.03	1,3 ± 0,03
LSEI_0040	HP	NS	NS	0,24 ± 0,01
LSEI_0166	Acetate kinase	NS	NS	0,51 ± 0,23
LSEI_0480	Cysteine synthase	NS	NS	0,68 ± 0,30
LSEI_0794	D-alanine-activating enzyme	NS	0.79 ± 0.08	NS	Lactobacillus	Xie et al. (2004), Bron et al. (2006)
LSEI_0806	HP	NS	NS	0,32 ± 0,08	L. casei/paracasei/rhamnosus	New
LSEI_0938	Phosphate ABC transporter	0.64 ± 0.11	NS	NS	Gram +	Alcantara et al. (2012)
LSEI_0982	Maltosephosphorylase	NS	NS	0,59 ± 0,03
LSEI_0989	ABC-type maltose transport system	NS	NS	0,42 ± 0,12
LSEI_0990	Sugar ABC transporter	NS	NS	0,50 ± 0,28	Gram +	New
LSEI_1007	Spermidine/putrescine ABC transporter	NS	NS	0,56 ± 0,23	Gram +	Xie et al. (2004)
(P) LSEI_1041	DNA-binding response regulator	0.67 ± 0.10	NS	NS	Gram +	New
LSEI_1289	Cysteine desulfurase	NS	NS	0,53 ± 0,06	Gram +	Tong et al. (2017)
LSEI_1293	Phosphoglycerate mutase	0.55 ± 0.01	NS	NS	Lactobacillus	Tong et al. (2017)
LSEI_1360	5’-nucleotidase	NS	NS	0,65 ± 0,09	Lactobacillus	New
LSEI_1468	Ribonucleotide reductase	0.41 ± 0.12	0.51 ± 0.10	0,24 ± 0,13	Gram +	Burns et al. (2010), Koskenniemi et al. (2011)
LSEI_1565	DnaK	0.43 ± 0.12	0.50 ± 0.03	NS	Lactobacillus	Broadent et al. (2010)
LSEI_1693	Lactoylglutathione lyase	NS	NS	0,26 ± 0,01
LSEI_1738	Peptide ABC transporter	NS	0.78 ± 0.12	0,25 ± 0,09	L. casei/paracasei/rhamnosus	New
LSEI_1931	HP	0.64 ± 0.02	NS	NS	L. casei/paracasei/rhamnosus	New
LSEI_2032	Co/Zn/Cd cation transporter	NS	NS	0,38 ± 0,05
LSEI_2081	DNA-binding response regulator	NS	NS	0,66 ± 0,20
LSEI_2236	Amino acid transporters	NS	NS	0,31 ± 0,08
LSEI_2262	HP	NS	0.74 ± 0.06	NS	L. casei/paracasei/rhamnosus	New
LSEI_2267	Lysyl-tRNA synthetase	NS	NS	0,48 ± 0,24
LSEI_2417	Putative multicopper oxidase	NS	NS	0,27 ± 0,00
LSEI_2537	Cell surface protein	NS	NS	0,32 ± 0,08	L. casei/paracasei/rhamnosus	New
LSEI_2540	ATP-dependent Zn protease	0.43 ± 0.04	0.64 ± 0.02	0,18 ± 0,01	Gram +	Bove et al. (2012)
LSEI_2562	DNA/RNA helicase	0.63 ± 0.06	NS	NS	Gram +	Owttrim et al. (2006)
LSEI_2595	Mg-dependent DNase	NS	NS	0,70 ± 0,01
LSEI_2806	HP	NS	NS	0,70 ± 0,03	L. casei/paracasei/rhamnosus	New
LSEI_2855	Membrane associated transglutaminase	NS	NS	0,66 ± 0,06
Values in grey represent sensitivy no confirmed using agar diffusion test
